# Supplementary material for: Modeling the Heating Dynamics of a Semiconductor Bridge Initiator with Deep Neural Network
Source: Micromachines (Basel). 2022 Sep 27;13(10):1611. doi: 10.3390/mi13101611 (PMC9611645; doi:10.3390/mi13101611)
Supplement: Supplementary file 1 [file micromachines-13-01611-s001.zip]

Archive with 2 entries (2 files):
- Video S1. heating process of SCB in Figure 4.mp4
- Video S2. Deep learning process in Figure 5.mp4
